# Supplementary material for: Visualizing balances of compositional data: A new alternative to balance dendrograms
Source: F1000Res. 2018 Aug 14;7:1278. [Version 1] doi: 10.12688/f1000research.15858.1 (PMC6124381; doi:10.12688/f1000research.15858.1)
Supplement: Supplementary file 1 [file f1000research-7-17311-s0000.tgz]

Archive with 1 entries (1 files):
- 520fb4d8-fbb1-49c1-85ef-050a999213f1.zip
