# Supplementary material for: Visualizing balances of compositional data: A new alternative to balance dendrograms
Source: F1000Res. 2018 Aug 14;7:1278. [Version 1] doi: 10.12688/f1000research.15858.1 (PMC6124381; doi:10.12688/f1000research.15858.1)
Supplement: Supplementary file 2 [file f1000research-7-17311-s0001.tgz]

Archive with 1 entries (1 files):
- 9b920b8c-e6e1-40ae-87fe-e64e65b92fe3.png
